# Supplementary material for: Mining Candidate Genes for Maize Tassel Spindle Length Based on a Genome-Wide Association Analysis
Source: Genes (Basel). 2024 Oct 31;15(11):1413. doi: 10.3390/genes15111413 (PMC11593375; doi:10.3390/genes15111413)
Supplement: Supplementary file 1 [file genes-15-01413-s001.zip]

Archive with 3 entries (3 files):
- Figure S1. Frequency distribution of maize tassel spindle length.pdf
- Figure S2. QQ plots of the GWAS using Q, K, and Q+K models for analyzing maize tassel spindle length..pdf
- Table S1. Candidate genes and functional annotations of maize tassel spindle length(2).pdf
